# Supplementary material for: Comparative Transcriptomics and Proteomics of Cancer Cell Lines Cultivated by Physiological and Commercial Media
Source: Biomolecules. 2022 Oct 27;12(11):1575. doi: 10.3390/biom12111575 (PMC9687725; doi:10.3390/biom12111575)
Supplement: Supplementary file 1 [file biomolecules-12-01575-s001.zip]

Archive with 1 entries (1 files):
- biomolecules-1924587-supplementary.pdf
